# Supplementary material for: Waste Valorization via Hermetia Illucens to Produce Protein-Rich Biomass for Feed: Insight into the Critical Nutrient Taurine
Source: Animals (Basel). 2020 Sep 21;10(9):1710. doi: 10.3390/ani10091710 (PMC7552637; doi:10.3390/ani10091710)
Supplement: Supplementary file 1 [file animals-10-01710-s001.zip]

Archive with 6 entries (6 files):
- Supplementary -TableS1.docx
- Supplementary material_Fig.S1.tif
- Supplementary material_Fig.S2.tif
- Supplementary material_Fig.S3.tif
- Supplementary material_Fig.S4.tif
- Supplementary-Table S2.docx
